# Supplementary material for: Clinical and Molecular Diagnostic Profiling of Vaginitis Using Multiplex Real-Time PCR: A Multicenter Study
Source: Diagnostics (Basel). 2026 Mar 5;16(5):783. doi: 10.3390/diagnostics16050783 (PMC12984344; doi:10.3390/diagnostics16050783)
Supplement: Supplementary file 1 [file diagnostics-16-00783-s001.zip]

Archive with 1 entries (1 files):
- diagnostics-4146091-supplementary.docx
